# Supplementary material for: Isolation, identification and expression analysis of salt-induced genes in Suaeda maritima, a natural halophyte, using PCR-based suppression subtractive hybridization
Source: BMC Plant Biol. 2009 Jun 5;9:69. doi: 10.1186/1471-2229-9-69 (PMC2702304; doi:10.1186/1471-2229-9-69)
Supplement: Additional file 1 — BLASTX results of the ESTs sequences of NaCl-induced genes in S. maritima. mRNA was isolated from the leaves of young S. maritima plants exposed to 425 mM NaCl for 24 h (treated) and that not treated with NaCl (control). Forward SSH cDNA library, representing salt-induced genes, was constructed considering mRNA from the NaCl-treated plant as 'Tester' and that from control as 'Driver'. cDNAs of the library were cloned and transformed, and 502 ESTs from such clones were sequenced. ESTs sequences from the forward SSH cDNA library of S. maritima were grouped into singletons and contigs using TIGR Assembler and were termed as unigenes. The unigene sequences were blasted for homology search using BLASTX programme (default) at NCBI database. The search results are given. EST redundancy of each unigene is also given along with the average size of the ESTs constituting the unigene. [file 1471-2229-9-69-S1.xls]

## Sheet: Sheet1
Supplementary table : BLASTX results of the EST sequences of NaCl-induced genes in S. maritima
EST accession number (GenBank)	Name of the proteins/genes	EST redundancy for a gene (%)a	BLASTX search E-value	Mean EST length (bp)
FC932788	60S acidic ribosomal protein P0	0.93	4e-46	657
FC932725	Δ1-pyrroline-5-carboxylate synthetaseb	0.23	5e-36	227
FG228222	Adenosine monophosphate binding protein 5 AMPBP5	0.23	1e-64	543
FC932776	Alcohol dehydrogenase	0.23	3e-13	319
FC932755	ALDH7B4 (aldehyde dehydrogenase 7B4)	0.23	1e-39	455
FC932707	Aminotransferase AGD2	0.23	6e-73	729
FC932795	APO1 (Accumulation of photosystem one 1) protein	0.23	5e-97	752
FC932702	Appr-1-p processing enzyme family protein	1.4	8e-12	132
FC932791	Transposes	0.47	0.001	58
FC932664	ATHB-1 (Homeobox-leucine zipper protein HAT5)	3.76	4e-18	373
FC932714	Auxin-binding protein ABP19a precursor	0.23	9e-36	847
FC932730	BCL-2 binding anthanogene-1	0.23	9e-35	384
FC932805	Biotin/lipoyl attachment domain-containing protein	0.23	7e-43	426
FG228220	BRH1 (brassinosteroid-responsive RING-H2)	0.23	3e-24	427
FC932731	C2 domain-containing protein	0.23	3e-14	601
FC932672	Carbonic anhydraseb	0.7	2e-73	606
FC932674	Carbonic anhydraseb	0.7	5e-73	574
FC932734	Catalaseb	0.23	3e-32	381
FC932784	Cation-efflux transporter	0.93	9e-66	686
FG228211	Cation-efflux transporter	0.23	5e-64	581
FC932783	CBS domain-containing protein	0.23	2e-25	254
FC932758	CCL (CCR-LIKE)	0.93	0.24	152
FC932735	Cellulose synthase catalytic subunit-like protein	0.23	7e-05	74
FC932766	Chain A, Banana Lectin	0.93	7e-10	503
FC932775	Chlorophyll a/b-binding protein type I	0.23	4e-36	351
FC932738	Choline transporter-relatedb	0.93	3e-14	295
FC932763	Choline transporter-relatedb	1.89	1e-16	305
FC932659	Cytochrome b6-f complex iron-sulfur subunit	0.23	6e-32	352
FC932760	Cytochrome P450 like_TBP protein	0.47	5e-23	579
FC932799	Cytochrome P450 like_TBP protein	0.47	5e-31	594
FG228213	dCK/dGK-like deoxyribonucleoside kinase	0.23	4e-67	443
FC932713	Diacylglycerol acyltransferase	0.23	1e-42	705
FC932753	DREPP2 protein	0.47	8e-30	510
FC932747	EMB1067 (embryo defective 1067)	0.47	5e-86	803
FC932676	EST gb|R65024 comes from this gene	1.17	6e-07	168
FC932792	Esterase/lipase/thioesterase family protein	0.47	1e-82	717
FC932691	ESTs gb|H76289 and gb|H76537 come from this gene	0.47	2e-30	242
FG228218	Eukaryotic elongation factor 1A	0.23	3e-42	321
FC932670	Expansin 3	0.47	3e-23	727
FC932757	F5O11.19	0.93	3e-11	394
FC932688	F-box domain containing protein, putative	0.23	0.056	509
FC932797	GATL9/LGT8 (Galacturonosyltransferase-like 9)	0.47	1e-57	381
FC932754	Glutathione reductase precursor	0.23	2e-26	203
FC932671	Glyceraldehyde-3-phosphate dehydrogenaseb	0.23	2e-81	484
FC932786	Glycolate oxidase	0.23	2e-42	281
FC932668	Glycosyl hydrolase family 38 protein	1.4	8e-29	517
FC932771	GTP-binding protein, putative	0.23	8e-44	276
FC932708	Histone deacetylase complex subunit SAP18b	0.23	2e-46	443
FC932675	Homeodomain leucine zipper protein HDZ3b	3.76	2e-18	373
FC932662	Jasmonate-induced protein homolog; similar to barley jasmonate-induced protein	7.69	0.001	386
FC932679	Jasmonate-induced protein homolog; similar to barley jasmonate-induced protein	2.8	1e-05	520
FC932804	Leucine-rich repeat family protein	0.23	9e-28	315
FC932701	M1 aminopeptidase	0.47	6e-56	462
FC932794	M1 aminopeptidase	0.47	6e-56	458
FC932723	Magnesium-protoporphyrin ix monomethyl ester cyclaseb	0.23	1e-48	383
FC932700	Methionine adenosyltransferase	0.93	2e-74	407
FC932681	Mitochondrial succinate dehydrogenase iron-sulphur subunit	0.23	7e-24	166
FC932756	Multi-copper oxidase type I family protein	0.23	2e-27	534
FG228221	NifU-like protein 1	0.23	8e-46	664
FC932777	Non-specific lipid-transfer protein precursor	0.23	3e-17	312
FC932761	NRS/ER (nucleotide-rhamnose synthase/epimerase-reductase)	0.23	2e-34	233
FC932737	O-linked GlcNAc transferase like	0.93	0.0001	307
FC932759	Pasticcino 1	0.23	1e-62	626
FC932790	Pentatricopeptide (PPR) repeat-containing protein	0.23	4e-58	459
FC932800	Peptidase A1, pepsin	0.23	7.6	353
FC932741	Phosphate-responsive 1 family protein	0.23	6e-56	331
FC932780	Phosphatidic acid phosphatase-related / PAP2-related	0.7	2e-49	546
FC932718	Phosphoethanolamine N-methyltransferaseb	0.7	8e-124	814
FC932801	Phosphoethanolamine N-methyltransferaseb	0.7	1e-140	803
FG228215	Phosphoethanolamine N-methyltransferaseb	0.23	2e-66	804
FC932684	Pre-mRNA splicing factor ATP-dependent RNA helicase-like proteinb	0.23	2.3	610
FC932724	Protein phosphatase 2C	0.93	3e-57	500
FG228214	Protein tyrosine phosphatase-like	0.23	1e-19	347
FC932765	Putative Zn-binding protein with RING finger	1.17	7e-22	457
FC932806	Putative 2-keto-gluconate dehydrogenase	0.23	5.9	431
FC932798	Putative 3-beta hydroxysteroid dehydrogenase/isomerase protein	0.7	2e-76	709
FC932656	Putative DnaJ proteinb	0.47	4e-67	467
FC932677	Putative ethylene responsive element binding protein	0.93	6e-16	160
FC932785	Putative FtsH-like protein Pftf precursor	0.23	8e-125	785
FC932689	Putative integral membrane protein	0.7	6e-78	600
FC932728	Putative membrane protein	0.7	1e-14	239
FC932710	Putative myrosinase precursor	0.23	2e-36	429
FC932680	Putative Na(+)/H(+) antiPorter	0.47	7.6	225
FC932803	Putative NADPH HC toxin reductase	0.23	2e-11	323
FC932796	Putative protein kinase APK1A	0.23	3e-47	579
FC932682	Putative reversibly glycosylatable polypeptide	0.23	3e-26	161
FC932727	Putative senescence-associated protein	0.47	8e-65	560
FC932732	Putative senescence-associated protein	0.47	4e-16	235
FC932706	Putative sigma-like transcription factor	0.23	2e-09	271
FC932678	Putative translation initiation factor 2B beta subunitb	1.4	1e-38	262
FC932770	Putative tyrosine phosphatase	0.23	5e-69	591
FC932787	Ribosomal protein S7	0.47	5e-05	220
FC932696	S-adenosyl-L-homocystein hydrolase; SAH	0.23	2e-74	486
FC932695	Short-chain dehydrogenase/reductase NYC1	0.7	5e-12	159
FC932767	Sorbitol dehydrogenase-like protein	0.47	3e-107	712
FG228212	Splicing factor-like proteinb	0.23	1e-41	389
FG228209	Transducin family protein / WD-40 repeat family protein	0.23	1e-47	380
FG228210	Transketolase	0.23	1e-23	217
FC932729	Uncharacterized membrane protein	0.93	4e-67	571
FG228219	Valyl-tRNA synthetase, putative	0.23	6e-36	539
FC932666	White collar 1 protein (WC1)	0.23	9.7	311
FC932704	XH/XS domain-containing protein / XS zinc finger domain-containing protein	0.23	7e-22	320
FC932721	Xyloglucan endotransglycosylase 1	0.7	1e-31	441
FC932774	Xyloglucan endotransglycosylase 1	0.7	5e-30	439
FC932793	ZIFL2 (zinc induced facilitator-like 2); carbohydrate transporter/ sugar porter	0.23	1e-30	323
FC932705	Zinc finger (C2H2 type) family protein	0.23	3e-09	326
FC932694	Zinc finger (C3HC4-type RING finger) family protein	0.23	2e-12	247
FC932657	Zinc finger, C3HC4 type family protein	0.23	6e-11	354
FG228224	Unnamed/unknown protein product	0.23	5e-17	346
FC932663	Unnamed/unknown protein product	1.4	2e-40	262
FC932665	Unnamed/unknown protein product	0.47	3e-15	333
FC932673	Unnamed/unknown protein product	0.23	0.003	303
FC932683	Unnamed/unknown protein product	0.23	3e-33	450
FC932685	Unnamed/unknown protein product	1.63	1e-10	330
FC932686	Unnamed/unknown protein product	0.47	7e-22	344
FC932709	Unnamed/unknown protein product	0.23	2e-08	420
FC932715	Unnamed/unknown protein product	0.23	0.003	387
FC932717	Unnamed/unknown protein product	1.63	1e-10	330
FC932733	Unnamed/unknown protein product	1.4	9e-57	459
FC932736	Unnamed/unknown protein product	0.47	0.002	617
FC932743	Unnamed/unknown protein product	1.17	3e-26	457
FC932745	Unnamed/unknown protein product	0.47	7e-22	339
FC932750	Unnamed/unknown protein product	0.93	3e-16	305
FC932751	Unnamed/unknown protein product	0.93	4e-69	573
FC932762	Unnamed/unknown protein product	3.26	1e-10	330
FC932781	Unnamed/unknown protein product	0.93	1e-68	573
FC932782	Unnamed/unknown protein product	1.4	9e-57	459
FC932802	Unnamed/unknown protein product	0.23	3e-43	290
FG228208	Unnamed/unknown protein product	0.23	2e-35	262
FG228216	Unnamed/unknown protein product	0.23	2e-36	321
FG228217	Unnamed/unknown protein product	0.23	1e-43	394
FC932697	Unnamed/unknown protein product	1.17	7e-22	457
FC932719	Unnamed/unknown protein product	0.47	1e-29	241
FC932749	Unnamed/unknown protein product	1.17	1e-06	168
FC932769	Unnamed/unknown protein product	0.23	4e-12	440
FC932778	Unnamed/unknown protein product	0.93	2e-21	239
FC932699	Hypothetical protein	0.93	1e-36	301
FC932722	Hypothetical protein BF3255	0.7	7.6	312
FC932807	Hypothetical protein	0.23	6e-18	239
FG228223	Hypothetical protein	0.23	2e-14	250
FC932772	Hypothetical protein Mpe_A3392	0.47	0.18	149
FC932660	Hypothetical protein OsI_022253	0.23	7e-08	357
FC932661	Hypothetical protein	0.23	0.061	389
FC932669	No significant similarity found	0.23		401
FC932687	No significant similarity found	0.23		362
FC932690	No significant similarity found	0.23		93
FC932692	No significant similarity found	1.17		226
FC932693	No significant similarity found	0.23		145
FC932698	No significant similarity found	0.23		291
FC932703	No significant similarity found	0.93		190
FC932711	No significant similarity found	0.23		137
FC932712	No significant similarity found	0.23		264
FC932726	No significant similarity found	0.23		123
FC932739	No significant similarity found	0.47		181
FC932740	No significant similarity found	0.23		145
FC932742	No significant similarity found	0.23		246
FC932744	No significant similarity found	1.17		259
FC932746	No significant similarity found	0.23		186
FC932748	No significant similarity found	0.23		74
FC932752	No significant similarity found	0.93		190
FC932764	No significant similarity found	0.23		488
FC932768	No significant similarity found	0.23		392
FC932773	No significant similarity found	0.23		361
FC932789	No significant similarity found	0.47		298
mRNA was isolated from young S. maritima plants exposed to 425 mM NaCl for 24 h (treated) and that not treated with NaCl (control). Forward SSH cDNA library, representing salt-induced genes, was constructed considering the mRNA isolated from the NaCl-treated plant as ‘Tester’ and that from the control as ‘Driver’. The cDNAs of the library were cloned and transformed, and 502 ESTs from such clones…
aPercentage of the fraction of ESTs representing a unigene/total no. of ESTs
bGenes reported to be induced by salt
